# Supplementary material for: Gut Microbiota Alterations and Dysbiosis Patterns in Pediatric Inflammatory Bowel Disease: Clinical Correlations and Therapeutic Impact
Source: J Clin Med. 2026 Feb 18;15(4):1589. doi: 10.3390/jcm15041589 (PMC12941501; doi:10.3390/jcm15041589)
Supplement: Supplementary file 1 [file jcm-15-01589-s001.zip]

Archive with 1 entries (1 files):
- jcm-4119567-supplementary.pdf
